# Supplementary material for: Comparative Analysis of Infusions and Ethanolic Extracts of Annona muricata Leaves from Colima, Mexico: Phytochemical Profile and Antioxidant Activity
Source: Life (Basel). 2024 Dec 23;14(12):1702. doi: 10.3390/life14121702 (PMC11677062; doi:10.3390/life14121702)
Supplement: Supplementary file 1 [file life-14-01702-s001.zip]

Archive with 1 entries (1 files):
- life-3360436-supplementary.pdf
